# Supplementary material for: Molecular Characterization, Expression Profile, and A 21-bp Indel within the ASB9 Gene and Its Associations with Chicken Production Traits
Source: Genes (Basel). 2023 Jan 28;14(2):339. doi: 10.3390/genes14020339 (PMC9957280; doi:10.3390/genes14020339)
Supplement: Supplementary file 1 [file genes-14-00339-s001.zip]

Archive with 1 entries (1 files):
- genes-2126274-supplementary.xlsx
