# Supplementary material for: Molecular Characterization, Expression Profile, and A 21-bp Indel within the ASB9 Gene and Its Associations with Chicken Production Traits
Source: Genes (Basel). 2023 Jan 28;14(2):339. doi: 10.3390/genes14020339 (PMC9957280; doi:10.3390/genes14020339)
Supplement: Supplementary file 1 [file genes-14-00339-s001.zip › genes-2126274-supplementary.xlsx]

## Sheet: S1
Table S1. ASB9 gene proteins sequences of different species
Species	Symbol	NCBI accession numbers
human (Homo sapiens)	ASB9	NP_001026909.1
house mouse (Mus musculus)	ASB9	NP_081303.1
chicken (Gallus gallus)	ASB9	NP_001006262.2
wild yak (Bos mutus)	ASB9	XP_005903182.1
mallard (Anas platyrhynchos)	ASB9	XP_038028875.1
Swan goose (Anser cygnoides)	ASB9	XP_013039464.1
Aquila chrysaetos chrysaetos	ASB9	XP_029854925.1
Japanese quail (Coturnix japonica)	ASB9	XP_015742147.1
Australian saltwater crocodile (Crocodylus porosus)	ASB9	XP_019384836.1
platypus (Ornithorhynchus anatinus)	ASB9	XP_028935461.2
Great Tit (Parus major)	ASB9	XP_033368468.1
Chinese soft-shelled turtle (Pelodiscus sinensis)	ASB9	XP_025040282.1
Struthio camelus australis	ASB9	XP_009667487.1
zebra finch (Taeniopygia guttata)	ASB9	XP_002197570.4
tropical clawed frog (Xenopus tropicalis)	ASB9	NP_001005055.2
white-throated sparrow (Zonotrichia albicollis)	ASB9	XP_005491837.1
turkey (Meleagris gallopavo)	ASB9	XP_010723615.1
Sumatran orangutan (Pongo abelii)	ASB9	XP_009232884.1
Rhesus monkey (Macaca mulatta)	ASB9	XP_014982482.1
pig (Sus scrofa)	ASB9	NP_001230632.1
dog (Canis lupus familiaris)	ASB9	XP_038305377.1
horse (Equus caballus)	ASB9	XP_001489863.1
Ring-tailed lemur (Lemur catta)	ASB9	XP_045394042.1
Northern elephant seal (Mirounga angustirostris)	ASB9	XP_045730885.1
American black bear (Ursus americanus)	ASB9	XP_045661012.1
